# Supplementary material for: Neurodevelopment Genes Encoding Olduvai Domains Link Myalgic Encephalomyelitis to Neuropsychiatric Disorders
Source: Diagnostics (Basel). 2025 Jun 17;15(12):1542. doi: 10.3390/diagnostics15121542 (PMC12191824; doi:10.3390/diagnostics15121542)
Supplement: Supplementary file 1 [file diagnostics-15-01542-s001.zip]

Archive with 2 entries (2 files):
- Suppl_Enrich.Table.pdf
- Supplement.Figs.pdf
